# Supplementary material for: Population genomic evidence for adaptive differentiation in Baltic Sea three-spined sticklebacks
Source: BMC Biol. 2015 Mar 24;13:19. doi: 10.1186/s12915-015-0130-8 (PMC4410466; doi:10.1186/s12915-015-0130-8)
Supplement: Additional file 1: Table S1. — Chromosome length (bp), number of PstI restriction sites and RAD-seq read mapped on each chromosome in each population. Table S2. Number of SNPs identified on each chromosome in each population with PoPoolation. Table S3. Nucleotide diversity (π / θ W) of each chromosome in each population based on polymorphic loci shown in Table S2. Table S4. Candidate genes associated with adaptation. Outlier: Gene included outlier loci. Salinity: Gene included SNPs for which allele frequency was associated with salinity variation of sampling site. Temperature: Gene included SNPs for which allele frequency was associated with annual temperature variation of sampling site. *: Gene included SNPs had log10 (Bayes factor) > 5. Table S5. Comparison of allele frequencies between individual pool-seq samples in ten different populations at 30 SNP loci. r is the correlation in allele frequencies across the loci in a given population. [file 12915_2015_130_MOESM1_ESM.xlsx]

## Sheet: 工作表1
Table S1 Chromosome length (bp), number of PstI restriction site and RAD-seq read mapped on each chromosome in each population.																	Table S2 Number of SNPs identified on each chromosome in each population with PoPoolation.															Table S3 Nucleotide diversity (π/θW) of each chromosom in each population based on polymorphic loci identified in Table S2															Table S4 Candidate of gene associated with adaptation. Outlier: Gene included outlier loci; Salinity: Gene included SNPs that allele frequency was associated with salinity variation of sampling site; Temperature: Gene included SNPs that allele frequency was associated with annual temperature variation of sampling site; *: Gene included SNPs had log10(Bayes factor) >5.
Chromosome	Length	Sites	COP	FOR	KAR	KAS	KBOR	LET	MAR	NYK	PET	PJM	ALL				Chromosome	COP	FOR	KAR	KAS	KBOR	LET	MAR	NYK	PET	PJM	ALL				Chromosome	COP	FOR	KAR	KAS	KBOR	LET	MAR	NYK	PET	PJM	ALL				Outlier	Salinity	Temperature
I	28,185,914	18,872	74,164	70,559	110,686	103,213	890,92	46,463	94,473	41,523	72,979	49,526	752,678				I	1,322	1,262	2,032	1,716	1,553	942	1,826	857	1,231	874	8,664				I	0.00272/0.00330	0.00284/0.00357	0.00257/0.00295	0.00268/0.00300	0.00272/0.00321	0.00327/0.00391	0.00289/0.00351	0.00343/0.00405	0.00291/0.00361	0.00322/0.00387	0.00327/0.00738					YES*	YES*
II	23,295,652	15,406	60,901	58,135	90,298	83,737	71,888	39,702	76,769	33,688	60,043	39,830	614,991				II	1,158	1,027	1,803	1,454	1,308	738	1,429	609	990	690	6,942				II	0.00285/0.00356	0.00258/0.00346	0.00253/0.00304	0.00270/0.00334	0.00256/0.00319	0.00290/0.00374	0.00277/0.00340	0.00290/0.00370	0.00263/0.00350	0.00303/0.00395	0.00345/0.00752
III	16,798,506	11,612	50,024	47,466	71,527	67,356	58,426	31,670	61,852	28,627	49,184	33,206	499,338				III	1,001	904	1,463	1,249	1,069	607	1,287	527	875	562	5,780				III	0.00319/0.00394	0.00332/0.00404	0.00309/0.00360	0.00306/0.00377	0.00316/0.00361	0.00300/0.00367	0.00307/0.00391	0.00316/0.00374	0.00315/0.00390	0.00303/0.00358	0.00390/0.00822
IV	32,632,948	21,401	75,330	71,297	113,486	105,570	90,748	49,065	96,815	42,387	74,925	49,107	768,730				IV	1,265	1,209	2,117	1,750	1,489	879	1,763	712	1,220	828	8,739				IV	0.00261/0.00325	0.00271/0.00352	0.00241/0.00293	0.00265/0.00329	0.00252/0.00294	0.00286/0.00374	0.00270/0.00337	0.00301/0.00367	0.00271/0.00357	0.00285/0.00357	0.00316/0.00734
V	12,251,397	8,677	36,950	35,545	52,529	50,539	43,546	24,997	45,082	21,524	36,521	24,813	372,046				V	691	641	1,051	859	752	473	876	454	646	428	4,010				V	0.00258/0.00326	0.00258/0.00344	0.00238/0.00295	0.00230/0.00300	0.00239/0.00291	0.00286/0.00371	0.00249/0.00319	0.00300/0.00388	0.00265/0.00365	0.00280/0.00360	0.00320/0.00735
VI	17,083,675	12,145	50,366	47,496	76,182	69,923	60,401	31,152	64,473	27,664	49,090	31,341	508,088				VI	936	895	1,448	1,245	1,101	658	1,276	542	870	582	6,373				VI	0.00271/0.00338	0.00283/0.00367	0.00249/0.00285	0.00261/0.00324	0.00265/0.00315	0.00339/0.00419	0.00281/0.00344	0.00318/0.00391	0.00279/0.00362	0.00273/0.00361	0.00348/0.00776
VII	27,937,443	18,524	71,370	69,641	102,934	98,020	85,184	47,672	90,081	41,616	74,803	47,563	728,884				VII	1,403	1,303	1,996	1,646	1,505	1,023	1,809	872	1,329	837	8,103				VII	0.00302/0.00376	0.00294/0.00381	0.00267/0.00314	0.00282/0.00346	0.00280/0.00340	0.00346/0.00424	0.00294/0.00370	0.00352/0.00432	0.00314/0.00409	0.00309/0.00397	0.00360/0.00768
VIII	19,368,704	13,148	54,588	53,611	78,995	74,887	64,084	36,605	68,237	32,784	55,428	37,933	557,152				VIII	1,005	919	1,522	1,261	1,096	718	1,269	624	925	651	6,168				VIII	0.00315/0.00379	0.00289/0.00368	0.00278/0.00320	0.00282/0.00344	0.00277/0.00323	0.00311/0.00399	0.00300/0.00353	0.00325/0.00407	0.00315/0.00395	0.00318/0.00389	0.00354/0.00756
IX	20,249,479	13,880	54,327	51,296	78,768	73,798	65,091	35,650	67,735	30,521	53,465	34,573	545,224				IX	1,064	971	1,565	1,346	1,231	706	1,380	603	1,052	614	6,560				IX	0.00322/0.00386	0.00326/0.00409	0.00278/0.00313	0.00285/0.00351	0.00284/0.00344	0.00342/0.00425	0.00300/0.00353	0.00338/0.00408	0.00351/0.00441	0.00324/0.00382	0.00369/0.00785
X	15,657,440	10,908	40,971	38,695	59,433	55,282	47,888	25,941	51,451	23,402	40,601	27,221	410,885				X	803	712	1,219	998	840	548	1,074	516	780	521	4,997				X	0.00312/0.00388	0.00307/0.00389	0.00278/0.00324	0.00285/0.00348	0.00268/0.00330	0.00360/0.00457	0.00321/0.00384	0.00402/0.00491	0.00329/0.00422	0.00355/0.00440	0.00376/0.00822
XI	16,706,052	11,833	49,463	48,107	68,560	67,199	57,572	33,273	60,453	28,704	49,587	33,680	496,598				XI	914	879	1,389	1,155	1,031	668	1,211	576	900	587	5,836				XI	0.00324/0.00395	0.00299/0.00380	0.00277/0.00314	0.00272/0.00335	0.00292/0.00347	0.00341/0.00430	0.00314/0.00363	0.00357/0.00438	0.00320/0.00413	0.00288/0.00373	0.00372/0.00839
XII	18,401,067	12,321	50,079	47,852	73,212	68,875	59,980	31,935	62,670	28,571	49,574	33,417	506,165				XII	832	794	1,278	1,128	954	581	1,118	531	842	541	5,320				XII	0.00245/0.00312	0.00258/0.00347	0.00239/0.00277	0.00246/0.00306	0.00240/0.00292	0.00279/0.00364	0.00268/0.00327	0.00281/0.00357	0.00301/0.00403	0.00248/0.00321	0.00324/0.00726				YES	YES	YES*
XIII	20,083,130	13,911	54,937	52,090	82,369	76,236	66,049	35,741	71,082	31,203	55,099	35,686	560,492				XIII	920	886	1,514	1,274	1,105	704	1,262	573	948	578	6,569				XIII	0.00270/0.00325	0.00268/0.00341	0.00249/0.00290	0.00266/0.00332	0.00249/0.00304	0.00281/0.00372	0.00267/0.00323	0.00274/0.00348	0.00273/0.00361	0.00271/0.00325	0.00339/0.00761					YES
XIV	15,246,461	10,764	47,252	45,971	64,777	64,177	54,586	31,914	57,656	27,664	49,691	30,445	474,133				XIV	886	826	1,429	1,191	1,020	629	1,225	550	840	578	5,556				XIV	0.00314/0.00371	0.00316/0.00382	0.00305/0.00337	0.00296/0.00363	0.00298/0.00340	0.00345/0.00413	0.00325/0.00373	0.00351/0.00410	0.00316/0.00386	0.00307/0.00379	0.00385/0.00767					YES*
XV	16,198,764	11,706	46,475	44,026	68,569	63,818	55,758	29,616	59,162	25,950	45,422	29,870	468,666				XV	858	783	1,302	1,105	1,013	558	1,080	478	795	514	5,686				XV	0.00295/0.00360	0.00278/0.00357	0.00261/0.00300	0.00266/0.00327	0.00276/0.00324	0.00307/0.00372	0.00285/0.00340	0.00306/0.00373	0.00307/0.00372	0.00282/0.00350	0.00356/0.00736
XVI	18,115,788	12,372	43,700	40,540	65,469	59,617	51,738	26,593	55,370	23,882	41,745	26,940	435,594				XVI	813	692	1,133	931	847	493	982	452	671	448	5,438				XVI	0.00273/0.00344	0.00280/0.00347	0.00232/0.00271	0.00233/0.00292	0.00262/0.00315	0.00318/0.00379	0.00251/0.00309	0.00301/0.00373	0.00285/0.00348	0.00279/0.00340	0.00321/0.00753
XVII	14,603,141	10,298	39,910	37,898	58,849	54,876	47,247	26,407	50,821	22,803	39,537	25,654	404,002				XVII	775	753	1,252	1,038	915	571	1,128	470	742	473	4,864				XVII	0.00315/0.00360	0.00346/0.00411	0.00291/0.00320	0.00300/0.00351	0.00303/0.00344	0.00350/0.00443	0.00320/0.00390	0.00358/0.00442	0.00314/0.00399	0.00312/0.00389	0.00363/0.00754
XVIII	16,282,716	11,617	46,721	44,796	70,120	65,598	56,891	29,785	60,659	26,496	46,639	30,924	478,629				XVIII	855	783	1,317	1,158	1,003	591	1,131	497	798	522	5,749				XVIII	0.00287/0.00348	0.00267/0.00339	0.00244/0.00284	0.00259/0.00328	0.00255/0.00305	0.00306/0.00387	0.00270/0.00325	0.00311/0.00366	0.00292/0.00379	0.00255/0.00348	0.00336/0.00752				YES		YES
XIX	20,240,660	14,183	46,628	44,580	64,372	55,013	55,963	25,142	58,379	26,726	47,478	28,256	452,537				XIX	1,028	905	1,504	1,183	1,143	597	1,319	611	974	603	5,847				XIX	0.00400/0.00428	0.00381/0.00416	0.00373/0.00361	0.00442/0.00412	0.00350/0.00385	0.00507/0.00502	0.00364/0.00406	0.00416/0.00465	0.00358/0.00429	0.00477/0.00457	0.00425/0.00731				YES		YES*
XX	19,732,071	13,222	51,468	49,746	76,312	70,942	61,725	33,160	65,845	29,392	51,245	33,855	523,690				XX	1,015	924	1,519	1,224	1,133	668	1,229	582	930	619	6,218				XX	0.00306/0.00365	0.00297/0.00370	0.00282/0.00325	0.00277/0.00343	0.00303/0.00351	0.00313/0.00382	0.00288/0.00337	0.00320/0.00385	0.00305/0.00381	0.003260.00390/	0.00334/0.00753				YES	YES
XXI	11,717,487	7,924	28,059	26,448	43,135	39,182	34,162	17,995	36,958	15,305	27,523	17,349	286,116				XXI	541	539	868	692	654	362	733	325	512	304	3,538				XXI	0.00298/0.00362	0.00296/0.00393	0.00250/0.00300	0.00244/0.00316	0.00257/0.00323	0.00356/0.00425	0.00261/0.00323	0.00300/0.00373	0.00297/0.00379	0.00285/0.00337	0.00324/0.00757
Scaffold	60,729,211	43,128	146548	141,993	195,220	197,318	170,996	99,293	176,439	85,686	151,193	102,394	1,467,080				Scaffold	2,765	2,589	3,955	3,419	3,087	2,032	3,550	1,777	2,633	1,829	16,603				Scaffold	0.00361/0.00429	0.00360/0.00443	0.00326/0.00384	0.00346/0.00423	0.00349/0.00412	0.00378/0.00461	0.00373/0.00440	0.00380/0.00448	0.00352/0.00443	0.00349/0.00428	0.00422/0.00856					YES
Total	461,533,448	317,852	1,220,231	1,167,788	1,765,802	1,665,176	1,449,015	789,771	1,532,462	696,118	1,221,772	803,583	12,311,718				Total	22,850	21,196	34,676	29,022	25,849	15,746	29,957	13,738	21,503	14,183	143,560				Average	0.00303/0.00367	0.00301/0.00378	0.00275/0.00317	0.00286/0.00347	0.00284/0.00336	0.00332/0.00408	0.00300/0.00361	0.00332/0.00403	0.00307/0.00391	0.00311/0.00380	0.00358/0.00771
																																																YES
																																																YES*	YES
																																																YES	YES
																																																	YES
																																																	YES
																																																YES	YES
																																																YES
																																																YES*	YES*
																																																YES	YES
																																																	YES
																																																YES*
																																																YES
																																																YES	YES*
																																																YES	YES*
																																																	YES
																																															YES		YES
																																																	YES
																																																YES
																																																YES
																																																	YES
																																																YES
																																																YES
																																																	YES
																																																YES	YES*
																																																YES
																																																	YES*
																																															YES	YES	YES*
																																																YES*	YES
																																																	YES
																																																YES
																																																YES
																																																	YES
																																																	YES
																																																YES*
																																																	YES
																																																	YES
																																																	YES
																																																	YES
																																																YES
																																																YES
																																																YES
																																																	YES
																																																YES
																																																YES	YES
																																																YES
																																																	YES
																																																	YES
																																																	YES
																																																YES
																																																YES	YES
																																																	YES
																																																YES*	YES
																																																YES
																																															YES
																																																YES*
																																																	YES
																																															YES	YES	YES
																																															YES	YES	YES
																																																YES	YES
																																																YES
																																																	YES
																																																YES
																																																YES
																																																YES
																																															YES
																																																	YES
																																																YES
																																																	YES
																																																YES
																																																YES
																																																YES
																																															YES	YES	YES*
																																																YES
																																																YES	YES
																																																YES
																																																	YES
																																																YES
																																																YES
																																																	YES
																																																YES
																																																YES	YES
																																																YES*
																																																YES*	YES
																																																YES*
																																															YES		YES
																																																YES	YES
																																																YES	YES
																																																	YES
																																																YES*	YES*
																																																	YES
																																																YES
																																																YES
																																																YES	YES*
																																																YES	YES*
																																																	YES
																																																YES
																																																	YES
																																																YES
																																																YES	YES
																																																YES
																																																	YES
																																																YES*
																																															YES	YES*
																																															YES	YES
																																																YES*
																																																YES	YES
																																																	YES
																																																	YES*
																																																YES	YES
																																																YES
																																																	YES
																																																YES
																																																YES	YES
																																															YES		YES*
																																																	YES
																																																YES	YES
																																																YES
																																																YES	YES
																																																	YES
																																																YES	YES
																																																YES
																																																	YES
																																																	YES
																																																YES
																																																YES
																																																YES
																																																YES
																																																YES
																																																YES
																																																YES
																																																	YES
																																																YES	YES
																																																YES	YES*
																																																YES
																																																YES*	YES
																																																YES
																																																YES
																																																YES	YES
																																																YES
																																																	YES
																																																	YES
																																																	YES
																																																	YES
																																																YES
																																																	YES
																																																YES
																																																YES
																																																YES	YES
																																																YES
																																																	YES
																																																	YES
																																																YES*
																																																YES
																																																YES	YES*
																																																YES
																																																YES
																																																YES*
																																																YES	YES
																																																YES
																																																	YES
																																																YES
																																																YES
																																															YES
																																																YES*
																																																YES	YES*
																																																	YES
																																																YES
																																																	YES
																																																YES*	YES
																																																	YES
																																																YES
																																																YES
																																																YES
																																																	YES
																																																YES	YES
																																																YES	YES*
																																																YES	YES
																																																YES	YES*
																																																YES	YES
																																															YES		YES
																																																YES	YES
																																																YES
																																																YES*
																																																	YES
																																																	YES
																																															YES	YES*	YES*
																																																YES
																																																YES*	YES*
																																																YES
																																																YES	YES
																																																YES	YES
																																																YES	YES
																																																YES	YES
																																																YES*
																																																YES	YES
																																																YES
																																																YES
																																																	YES
																																																YES	YES
																																																	YES
																																																	YES
																																																YES	YES
																																																YES
																																																YES
																																																YES*
																																																YES*	YES
																																																YES
																																																	YES
																																																YES	YES
																																																YES	YES
																																																YES	YES
																																																	YES
																																																YES
																																																	YES
																																																YES
																																																YES
																																																YES	YES
																																																YES*	YES*
																																																YES
																																																YES	YES*
																																																YES
																																																	YES
																																																	YES*
																																																YES	YES
																																															YES	YES*
																																															YES	YES*
																																																YES
																																																	YES
																																																YES
																																																YES
																																																YES
																																																YES
																																																	YES
																																																	YES
																																																YES	YES
																																																YES*	YES
																																																	YES
																																																YES
																																																YES	YES
																																																	YES*
																																																YES	YES
																																																YES	YES
																																																YES
																																																	YES
																																																	YES*
																																																	YES
																																															YES	YES	YES
																																																YES	YES
																																																YES*	YES*
																																																YES*	YES*
																																																YES*
																																																	YES
																																															YES	YES*	YES
																																																	YES*
																																																	YES
																																																YES
																																															YES	YES	YES
																																																YES	YES
																																																	YES*
																																																	YES
																																																YES	YES*
																																																YES	YES
																																															YES	YES*	YES
																																																YES	YES*
																																																YES
																																																	YES
																																																YES*	YES
																																																	YES
																																																YES
																																															YES	YES	YES
																																																YES*	YES
																																																YES
																																																YES
																																																YES
																																																	YES*
																																															YES		YES
																																																	YES*
																																																YES	YES
																																																	YES
																																																	YES
																																																YES*	YES
																																																YES	YES
																																																	YES
																																																	YES
																																																YES
																																																YES
																																																YES
																																																	YES
																																																YES	YES
																																																YES
[truncated: 28 more columns]
